# Supplementary material for: Are Oligotypes Meaningful Ecological and Phylogenetic Units? A Case Study of Microcystis in Freshwater Lakes
Source: Front Microbiol. 2017 Mar 8;8:365. doi: 10.3389/fmicb.2017.00365 (PMC5341627; doi:10.3389/fmicb.2017.00365)
Supplement: Supplementary file 4 [file Supplementary_Code.ZIP]

Archive with 113 entries (65 files):
- microcystis-oligotypes/
- microcystis-oligotypes/.DS_Store
- __MACOSX/
- __MACOSX/microcystis-oligotypes/
- __MACOSX/microcystis-oligotypes/._.DS_Store
- microcystis-oligotypes/.git/
- microcystis-oligotypes/.git/branches/
- microcystis-oligotypes/.git/COMMIT_EDITMSG
- microcystis-oligotypes/.git/config
- microcystis-oligotypes/.git/description
- microcystis-oligotypes/.git/FETCH_HEAD
- microcystis-oligotypes/.git/HEAD
- microcystis-oligotypes/.git/hooks/
- microcystis-oligotypes/.git/hooks/applypatch-msg.sample
- microcystis-oligotypes/.git/hooks/commit-msg.sample
- microcystis-oligotypes/.git/hooks/post-update.sample
- microcystis-oligotypes/.git/hooks/pre-applypatch.sample
- microcystis-oligotypes/.git/hooks/pre-commit.sample
- microcystis-oligotypes/.git/hooks/pre-push.sample
- microcystis-oligotypes/.git/hooks/pre-rebase.sample
- microcystis-oligotypes/.git/hooks/prepare-commit-msg.sample
- microcystis-oligotypes/.git/hooks/update.sample
- microcystis-oligotypes/.git/index
- microcystis-oligotypes/.git/info/
- microcystis-oligotypes/.git/info/exclude
- microcystis-oligotypes/.git/logs/
- microcystis-oligotypes/.git/logs/HEAD
- microcystis-oligotypes/.git/logs/refs/
- microcystis-oligotypes/.git/logs/refs/heads/
- microcystis-oligotypes/.git/logs/refs/heads/master
- microcystis-oligotypes/.git/logs/refs/remotes/
- microcystis-oligotypes/.git/logs/refs/remotes/origin/
- microcystis-oligotypes/.git/logs/refs/remotes/origin/HEAD
- microcystis-oligotypes/.git/logs/refs/remotes/origin/master
- microcystis-oligotypes/.git/logs/refs/remotes/upstream/
- microcystis-oligotypes/.git/logs/refs/remotes/upstream/master
- microcystis-oligotypes/.git/objects/
- microcystis-oligotypes/.git/objects/0b/
- microcystis-oligotypes/.git/objects/0b/090fa3f56e90bc2fbe0b7a340b554dfe5adcae
- microcystis-oligotypes/.git/objects/37/
- microcystis-oligotypes/.git/objects/37/0b802cd1d2e0fa50103263329539e99f1613b4
- microcystis-oligotypes/.git/objects/3c/
- microcystis-oligotypes/.git/objects/3c/2bfb12810c557b78449322704c421430fdeda2
- microcystis-oligotypes/.git/objects/40/
- microcystis-oligotypes/.git/objects/40/7c683bda880aa9590d2484993f7a50d777a68d
- microcystis-oligotypes/.git/objects/47/
- microcystis-oligotypes/.git/objects/47/f374e166a277bdf604fd5a19a9b442cfb57b94
- microcystis-oligotypes/.git/objects/4b/
- microcystis-oligotypes/.git/objects/4b/19f408985bcf269415bea522d9ce4c2c6baeb5
- microcystis-oligotypes/.git/objects/50/
- microcystis-oligotypes/.git/objects/50/8af65ce98bce5d549e2c8b56ea40b55068419b
- microcystis-oligotypes/.git/objects/52/
- microcystis-oligotypes/.git/objects/52/c746be39dd00860f3b846354cca61e7d1f1a6a
- microcystis-oligotypes/.git/objects/55/
- microcystis-oligotypes/.git/objects/55/2065dbffabfa2727c741a839e4e9d565704a63
- microcystis-oligotypes/.git/objects/5b/
- microcystis-oligotypes/.git/objects/5b/1cf75636320e8b65734f84d7eb41f1e6b6981c
- microcystis-oligotypes/.git/objects/5c/
- microcystis-oligotypes/.git/objects/5c/c38c52271c1012ed693a099306cee838f446c3
- microcystis-oligotypes/.git/objects/6e/
- microcystis-oligotypes/.git/objects/6e/bb098a3789ced3f8a0ffeda42a2e3042a750a2
- microcystis-oligotypes/.git/objects/72/
- microcystis-oligotypes/.git/objects/72/879331028b9078d088d4b1f9d3ae335568b822
- microcystis-oligotypes/.git/objects/72/91659290090b851dbbff2728dc2cc5ecda4404
- microcystis-oligotypes/.git/objects/74/
- microcystis-oligotypes/.git/objects/74/3e7d8f39913123e59293e3f642674552840f51
- microcystis-oligotypes/.git/objects/78/
- microcystis-oligotypes/.git/objects/78/5126085b43f4cef3c2baf19724ccf243a377c2
- microcystis-oligotypes/.git/objects/85/
- microcystis-oligotypes/.git/objects/85/a98c0e9b578cf756a508f61b7b90cd180cbdf3
- microcystis-oligotypes/.git/objects/a1/
- microcystis-oligotypes/.git/objects/a1/32f164ab5cd968f36396d1d53c09ce8abaa487
- microcystis-oligotypes/.git/objects/ae/
- microcystis-oligotypes/.git/objects/ae/716cb73aa752083e13186695aa4028c94dc083
- microcystis-oligotypes/.git/objects/c4/
- microcystis-oligotypes/.git/objects/c4/6c57af3ebb540137674f58e1724ad3db781764
- microcystis-oligotypes/.git/objects/c9/
- microcystis-oligotypes/.git/objects/c9/67844a50b9bf719cddc3344e765fc1a2d7fcb7
- microcystis-oligotypes/.git/objects/cc/
- microcystis-oligotypes/.git/objects/cc/5ec3591608259b229b4c1f89d53d808059d200
- microcystis-oligotypes/.git/objects/d4/
- microcystis-oligotypes/.git/objects/d4/e77ee82b2aedad55cd4a9a7228a32a9fdb0cd5
- microcystis-oligotypes/.git/objects/ef/
- microcystis-oligotypes/.git/objects/ef/42024e4f07a36e8f526784857680d437b9ce6a
- microcystis-oligotypes/.git/objects/info/
- microcystis-oligotypes/.git/objects/pack/
- microcystis-oligotypes/.git/objects/pack/pack-c461c685c6ca5bf4f977cfd2d48a8e4fcdca6989.idx
- microcystis-oligotypes/.git/objects/pack/pack-c461c685c6ca5bf4f977cfd2d48a8e4fcdca6989.pack
- microcystis-oligotypes/.git/ORIG_HEAD
- microcystis-oligotypes/.git/packed-refs
- microcystis-oligotypes/.git/refs/
- microcystis-oligotypes/.git/refs/heads/
- microcystis-oligotypes/.git/refs/heads/master
- microcystis-oligotypes/.git/refs/remotes/
- microcystis-oligotypes/.git/refs/remotes/origin/
- microcystis-oligotypes/.git/refs/remotes/origin/HEAD
- microcystis-oligotypes/.git/refs/remotes/origin/master
- microcystis-oligotypes/.git/refs/remotes/upstream/
- microcystis-oligotypes/.git/refs/remotes/upstream/master
- microcystis-oligotypes/.git/refs/tags/
- microcystis-oligotypes/.gitignore
- microcystis-oligotypes/metagenome-analysis/
- microcystis-oligotypes/metagenome-analysis/fasta_pull_subseq_batch2.rb
- microcystis-oligotypes/metagenome-analysis/mlst_class.rb
- microcystis-oligotypes/metagenome-analysis/mlst_extractgenes_procedure.txt
- microcystis-oligotypes/R/
- microcystis-oligotypes/R/data/
- microcystis-oligotypes/R/data/erie-sampledata.csv
- microcystis-oligotypes/R/data/mc-oligo-counts.txt
- microcystis-oligotypes/R/data/RAxML_bestTree.bs100_mlst
- microcystis-oligotypes/R/mc-oligotype-analysis.html
- microcystis-oligotypes/R/mc-oligotype-analysis.pdf
- microcystis-oligotypes/R/mc-oligotype-analysis.Rmd
