# Supplementary material for: Are Oligotypes Meaningful Ecological and Phylogenetic Units? A Case Study of Microcystis in Freshwater Lakes
Source: Front Microbiol. 2017 Mar 8;8:365. doi: 10.3389/fmicb.2017.00365 (PMC5341627; doi:10.3389/fmicb.2017.00365)
Supplement: Supplementary file 4 [file Supplementary_Code.ZIP › microcystis-oligotypes/metagenome-analysis/mlst_extractgenes_procedure.txt]

#"MLST" from genomes -- extract target genes from assembled genomes

# The contigs were organized in folders per samples (Microcystis enrichments in our case) that contained the fasta file containing contig sequences. Run the following command, which runs a shell script that opens each folder (in our case the folder names all started with the name Sample_44), runs the blast search, and then runs a custom ruby script. This ruby script takes the blast output and extracts genes from the multifasta contigs file. The ruby and bach script are posted on the github page 

for i in Sample_44*; do echo $i; bash ./mlst.sh ${i} &> ${i}.mlst.log; done 
