# Supplementary material for: Are Oligotypes Meaningful Ecological and Phylogenetic Units? A Case Study of Microcystis in Freshwater Lakes
Source: Front Microbiol. 2017 Mar 8;8:365. doi: 10.3389/fmicb.2017.00365 (PMC5341627; doi:10.3389/fmicb.2017.00365)
Supplement: Supplementary file 4 [file Supplementary_Code.ZIP › microcystis-oligotypes/R/data/mc-oligo-counts.txt]

samples	CTT	CCG	CTG	TCG	CCT
E0004-22NA	0	0	1	0	0
E0004-3NA	0	8	3	0	0
E0004-53LTR	0	3	0	0	0
E0005-100LTR	0	4	3	0	0
E0005-CNA	1	0	0	0	0
E0008-100LTR	1	2	0	0	0
E0008-22NA	0	1	0	0	0
E0008-3NA	0	0	7	0	0
E0008-CNA	14	2	0	0	0
E0009-3NA	0	6	0	0	0
E0009-CNA	0	4	0	0	0
E0010-3NA	0	2	5	0	0
E0010-53LTR	0	0	4	0	0
E0010-CNA	0	2	0	0	0
E0012-100LTR	0	4	0	0	0
E0012-22NA	0	0	2	0	0
E0012-3NA	0	2	1	0	0
E0012-53LTR	0	6	2	0	0
E0012-CNA	0	0	8	0	0
E0014-100LTR	0	48	1	0	0
E0014-3NA	0	0	3	0	0
E0014-53LTR	0	21	6	0	0
E0014-CNA	0	3	0	0	0
E0016-100LTR	2	0	1	0	0
E0018-100LTR	0	0	1	0	0
E0018-3NA	0	0	1	0	0
E0020-3NA	0	13	12	0	0
E0020-53LTR	0	4	2	0	0
E0020-CNA	0	81	16	0	0
E0022-100LTR	0	1	198	0	0
E0022-22NA	0	178	36	0	0
E0022-3NA	0	16	0	0	0
E0022-CNA	0	27	24	0	0
E0024-22NA	1	6	6	0	0
E0024-CNA	0	0	7	0	0
E0026-100LTR	0	0	123	0	0
E0026-22NA	0	2	0	0	0
E0026-3NA	0	127	39	0	0
E0026-53LTR	0	5	19	0	0
E0026-CNA	0	48	56	0	0
E0028-100LTR	3	186	5990	0	0
E0028-22NA	0	4	0	0	0
E0028-3NA	1	647	150	0	0
E0028-53LTR	0	5	0	0	0
E0028-CNA	0	208	164	0	0
E0030-100LTR	0	16	12	0	0
E0030-22NA	0	1	1	0	0
E0030-3NA	0	9	2	0	0
E0030-53LTR	0	22	20	0	0
E0030-CNA	0	11	32	0	0
E0032-100LTR	202	309	66	1	0
E0032-22NA	0	1	0	0	0
E0032-3NA	0	46	37	0	0
E0032-CNA	0	25	67	0	0
E0034-100LTR	0	33	624	0	0
E0034-22NA	0	3	0	0	0
E0034-3NA	0	424	70	0	0
E0034-53LTR	0	18	13	0	0
E0034-CNA	8	151	75	0	0
E0036-100LTR	217	6039	6524	4	0
E0036-22NA	0	4	6	0	0
E0036-3NA	0	582	195	0	0
E0036-53LTR	0	444	133	0	0
E0036-CNA	0	1044	788	0	0
E0038-100LTR	83	688	1617	0	0
E0038-3NA	2	179	127	0	0
E0038-53LTR	0	147	169	0	0
E0038-CNA	59	268	380	0	0
E0040-100LTR	67	3677	1902	3	0
E0040-22NA	0	26	25	0	0
E0040-3NA	4	305	169	2	0
E0040-53LTR	92	405	819	0	2
E0040-CNA	13	702	780	0	0
E0042-100LTR	24	472	2772	0	0
E0042-22NA	1	6	11	0	0
E0042-3NA	0	551	330	1	0
E0042-53LTR	2	289	293	0	0
E0042-CNA	12	1562	3473	1	0
E0044-100LTR	723	917	918	2	0
E0044-22NA	0	1	2	0	0
E0044-3NA	4	293	198	0	0
E0044-53LTR	11	123	126	0	0
E0044-CNA	101	149	175	0	0
E0046-100LTR	174	416	8863	1	0
E0046-22NA	6	77	536	0	0
E0046-3NA	0	454	1384	0	0
E0046-53LTR	1	199	473	0	0
E0046-CNA	4	249	858	0	0
E0048-100LTR	40	711	4761	0	0
E0048-22NA	4	245	805	0	0
E0048-3NA	1	276	1749	0	0
E0048-53LTR	1	393	950	0	0
E0048-CNA	16	245	1010	0	0
E0050-100LTR	139	921	1564	0	0
E0050-22NA	0	0	2	0	0
E0050-3NA	3	181	704	0	0
E0050-CNA	14	238	613	1	0
E0052-100LTR	55	501	2174	1	0
E0052-22NA	1	4	15	0	0
E0052-3NA	2	198	412	0	0
E0052-53LTR	50	392	8480	0	0
E0052-CNA	23	1070	2795	0	0
E0054-100LTR	700	498	480	0	0
E0054-22NA	388	292	327	0	0
E0054-3NA	3	96	128	0	0
E0054-53LTR	110	92	110	0	0
E0054-CNA	14	25	98	0	0
E0056-100LTR	103	294	2360	1	0
E0056-22NA	0	3	17	0	0
E0056-3NA	6	96	213	0	0
E0056-53LTR	0	3	0	0	0
E0056-CNA	19	161	1509	0	0
E0058-100LTR	88	375	2099	0	0
E0058-22NA	0	4	0	0	0
E0058-3NA	6	201	616	0	0
E0058-53LTR	0	81	280	0	0
E0058-CNA	83	253	1426	0	0
E0060-100LTR	10	739	1668	3	0
E0060-22NA	0	5	10	0	0
E0060-3NA	2	46	278	0	0
E0060-53LTR	24	226	2135	0	0
E0060-CNA	37	239	1054	0	0
E0062-100LTR	16002	155	1387	0	0
E0062-3NA	51	12	58	4	0
E0062-53LTR	21	5	6	0	0
E0062-CNA	689	0	68	0	0
E0064-100LTR	81	783	3408	3	0
E0064-22NA	0	1	6	0	0
E0064-3NA	3	153	562	0	0
E0064-53LTR	57	654	2265	0	0
E0064-CNA	3	124	525	0	0
E0066-100LTR	32	2263	1810	1	0
E0066-22NA	0	4	25	0	0
E0066-3NA	0	108	1172	0	0
E0066-53LTR	22	1238	3843	1	0
E0066-CNA	9	178	1098	0	0
E0068-100LTR	199	3	9	0	0
E0068-3NA	1	3	4	0	0
E0068-53LTR	29	5	9	0	0
E0068-CNA	74	0	9	0	0
E0070-CNA	10	55	240	0	0
E0071-CNA	28	104	472	0	0
E0072-CNA	19	253	1579	0	0
E0073-CNA	8	146	842	0	0
E0074-CNA	308	22	60	0	0
E0075-CNA	126	4	49	0	0
E0076-100LTR	3	186	30	0	0
E0076-22NA	0	1	4	0	0
E0076-3NA	4	114	899	0	0
E0076-53LTR	0	4	26	0	0
E0076-CNA	5	95	373	0	0
E0078-100LTR	32	210	123	0	0
E0078-22NA	123	7	417	0	0
E0078-3NA	5	54	1349	0	0
E0078-53LTR	0	45	46	0	0
E0078-CNA	18	115	1037	0	0
E0080-100LTR	2	26	65	0	0
E0080-22NA	3	1	0	0	0
E0080-3NA	51	46	380	0	0
E0080-53LTR	8	9	29	0	0
E0080-CNA	201	49	422	0	0
E0082-100LTR	39	359	157	0	0
E0082-22NA	0	7	13	1	0
E0082-3NA	0	54	417	0	0
E0082-53LTR	6	14	142	0	0
E0082-CNA	57	187	596	1	0
E0084-100LTR	5	186	32	0	0
E0084-22NA	0	1	3	0	0
E0084-3NA	11	63	625	0	0
E0084-53LTR	12	14	48	0	0
E0084-CNA	13	52	233	0	0
E0086-100LTR	338	606	201	9	0
E0086-22NA	4	1	4	0	0
E0086-3NA	27	56	416	0	0
E0086-CNA	237	256	728	0	0
E0088-100LTR	18	1993	232	9	0
E0088-22NA	2	6	16	0	0
E0088-3NA	0	42	186	0	0
E0088-53LTR	0	181	137	0	0
E0088-CNA	25	549	1221	0	0
E0090-100LTR	18	2320	333	0	0
E0090-22NA	1	2	1	0	0
E0090-3NA	4	99	536	0	0
E0090-53LTR	7	101	131	0	0
E0090-CNA	2	67	433	0	0
E0092-100LTR	122	2423	12	0	0
E0092-22NA	0	1	0	0	0
E0092-3NA	12	62	158	0	0
E0092-53LTR	79	325	30	0	0
E0092-CNA	30	54	67	0	0
E0094-100LTR	44	2035	651	0	0
E0094-22NA	0	1	4	0	0
E0094-CNA	2	99	279	0	0
E0095-100LTR	52	2147	523	1	0
E0095-22NA	1	8	6	0	0
E0095-CNA	0	80	581	1	0
E0096-100LTR	94	1468	917	20	0
E0096-22NA	1	6	1	1	0
E0096-CNA	14	134	573	0	0
E0097-100LTR	32	360	101	0	0
E0097-22NA	1	3	4	0	0
E0097-CNA	29	333	829	2	0
E0098-100LTR	38	5771	31	2	0
E0098-22NA	6	1	0	1	0
E0098-CNA	76	165	137	1	1
E0099-100LTR	1	142	137	0	0
E0099-22NA	1	0	0	1	0
E0099-CNA	97	27	206	0	0
E0100-100LTR	20	7314	456	21	0
E0100-22NA	2	4	8	0	0
E0100-3NA	0	158	2400	0	0
E0100-53LTR	0	1663	1381	7	0
E0100-CNA	1	473	1664	2	0
E0102-100LTR	0	4430	149	4	0
E0102-22NA	5	12	6	1	0
E0102-3NA	0	76	1884	2	0
E0102-53LTR	1	398	264	0	0
E0102-CNA	1	116	1279	1	0
E0104-100LTR	5	5	0	0	0
E0104-22NA	0	5	1	0	0
E0104-3NA	8	9	34	6	0
E0104-53LTR	3	27	34	4	0
E0104-CNA	191	1	18	0	0
E0106-100LTR	27	4424	889	69	0
E0106-22NA	0	11	2	0	0
E0106-3NA	0	177	5240	0	0
E0106-53LTR	2	30	311	0	0
E0106-CNA	3	278	3233	5	0
E0108-100LTR	8	10157	718	200	0
E0108-22NA	1	5	19	0	0
E0108-3NA	4	214	6018	0	3
E0108-53LTR	0	110	389	0	2
E0108-CNA	1	234	4686	2	0
E0110-100LTR	286	554	61	3	0
E0110-22NA	2	3	0	0	0
E0110-3NA	0	5	135	0	0
E0110-53LTR	0	72	78	1	0
E0112-100LTR	6	11127	192	70	0
E0112-22NA	2	3	13	0	0
E0112-3NA	0	83	3057	1	0
E0112-53LTR	1	551	365	0	0
E0112-CNA	16	297	3762	3	0
E0114-100LTR	0	263	264	1	0
E0114-22NA	1	0	0	0	0
E0114-3NA	3	22	158	0	0
E0114-53LTR	0	8	10	0	0
E0114-CNA	29	43	357	0	0
E0116-100LTR	0	13	18	0	0
E0116-22NA	1	4	2	0	0
E0116-3NA	11	19	31	0	0
E0116-53LTR	7	117	21	0	0
E0116-CNA	12	2	13	0	0
E0118-100LTR	2	767	180	0	0
E0118-22NA	4	29	97	0	0
E0118-3NA	0	99	324	3	0
E0118-53LTR	0	23	15	0	0
E0118-CNA	7	46	2975	0	0
E0120-100LTR	1	0	0	0	0
E0120-22NA	20	737	1	0	0
E0120-3NA	4	19	35	0	0
E0120-53LTR	4	11	0	0	0
E0120-CNA	2	1	373	0	0
E0122-100LTR	1	2152	1669	16	0
E0122-22NA	4	9	13	0	0
E0122-3NA	2	58	235	0	0
E0122-53LTR	0	83	23	0	0
E0122-CNA	25	312	2022	217	0
E0124-100LTR	0	471	2360	27	0
E0124-22NA	2	7	13	0	0
E0124-3NA	2	190	666	1	0
E0124-53LTR	0	7	57	0	0
E0124-CNA	2	281	4355	21	0
E0126-100LTR	1	214	501	1	0
E0126-22NA	0	1	2	0	0
E0126-53LTR	0	2	0	0	0
E0126-CNA	1	54	306	3	0
E0128-100LTR	2	453	637	0	0
E0128-22NA	0	0	2	0	0
E0128-3NA	3	8	19	0	0
E0128-CNA	12	1	86	1	0
E0130-100LTR	1	11336	200	49	0
E0130-22NA	1	1	9	0	0
E0130-3NA	0	22	116	0	0
E0130-53LTR	0	0	17	0	0
E0130-CNA	2	18	148	5	0
E0132-100LTR	0	145	162	0	0
E0132-22NA	1	1	15	1	0
E0132-3NA	0	33	147	0	0
E0132-53LTR	4	49	6	0	0
E0132-CNA	56	15	451	1	0
E0134-100LTR	1	4	2	0	0
E0134-22NA	1	3	0	1	0
E0134-3NA	0	11	29	0	0
E0134-CNA	0	4	6	0	0
E0136-100LTR	1	1	0	0	0
E0136-22NA	1	9	4	3	0
E0136-3NA	9	24	33	0	0
E0136-CNA	0	51	96	5	0
E0138-100LTR	0	14	0	1	0
E0138-22NA	2	12	8	0	0
E0138-3NA	2	6	24	0	0
E0138-53LTR	2	3	35	0	0
E0138-CNA	7	111	261	1	0
JBK11-02	151	10722	31	7	5
JBL-01	1	0	23	0	0
JBS11-05	22065	1	14	0	20
JBS13-02	46	31	5	3	17431
JBS13-10	23506	10	31	0	47
JF11-05	0	4	0	0	0
JF13-03	29	392	54	1	5
JF13-15	12	14193	32	5	4
JG11-01	7912	0	19	0	4
JG11-04	19523	7	15	5	21
JG11-06	9192	541	14	0	6
JG11-09	27160	224	453	0	58
JG13-01	2967	10	7	1	6
JG13-03	3672	44	7	0	5
JG13-05	21122	19	28	3	31
JG13-07	13534	7	35	0	30
JG13-09	12527	45	10	1	14
JG13-10	5513	118	9	1	3
JG13-11	10732	17	12	10	15
JG13-12	3024	135	2	0	3
JK13-01	38	870	4	0	0
JK13-05	35	1169	9	0	0
JK13-06	12	19	5542	1	0
JK13-07	23	15272	48	14	0
JK13-10	18	6991	15	6	0
JL111-01	37903	80	33	7	47
JL211-07	49	2737	5	1	2
JL211-101	15	15	17086	0	0
JL211-11	6	27	15720	0	0
JL311-01	5	17737	54	64	1
JLE13-04	17163	55	17	0	26
JLG11-05	14	20398	54	7	2
JLG13-02	221	8	4	0	0
JLG13-03	8	11586	23	13	2
JLG13-11	16	19	9742	0	0
JLG13-12	48	9069	22	10	0
JLG13-13	8	18635	48	34	4
JLL11-07	14678	13	21	0	20
JLL13-03	9517	92	10	0	13
JLL13-06	11129	45	19	0	15
JS11-01	1	16308	35	5	1
JS11-05	26	24756	50	23	4
JSX13-01	1086	319	4	1	1
JSX13-11	14803	78	35	403	10
JW11-03	15	70	35	26321	0
JW11-06	96	26	6	15708	0
JW13-11	2	17463	37	6	1
JW13-13	11804	88	31	0	9
JW13-15	11448	11	16	0	23
JW13-16	8264	17	9	65	19
JW13-18	124	10477	29	51	1
TDWaterA011915	4	0	2	1	0
WaterB011515	0	2	22	2	0
WaterC011515	0	2	0	0	0
waterD-05082015	0	0	3	0	0
