# Supplementary material for: Are Oligotypes Meaningful Ecological and Phylogenetic Units? A Case Study of Microcystis in Freshwater Lakes
Source: Front Microbiol. 2017 Mar 8;8:365. doi: 10.3389/fmicb.2017.00365 (PMC5341627; doi:10.3389/fmicb.2017.00365)
Supplement: Supplementary file 4 [file Supplementary_Code.ZIP › microcystis-oligotypes/R/data/RAxML_bestTree.bs100_mlst]

(((((K13-06:0.01797685172818702659,(((LG13-03:0.00420405457939340005,(LG13-13:0.00000128138830938007,LG11-05:0.00000128138830938007):0.00143215705138910942):0.01088325824062612475,LG13-12:0.01144684322626882828):0.01228611890839976031,((K13-05:0.00000128138830938007,K13-10:0.00000128138830938007):0.01161198728360410444,((L211-101:0.00000128138830938007,L211-11:0.00000128138830938007):0.01047375559260101639,NIES483:0.01123666916135515614):0.00791618337677799620):0.00419660807961507679):0.00341713322834846876):0.00474547636203695011,(((W13-16:0.00000128138830938007,W13-15:0.00000128138830938007):0.00000128138830938007,W13-13:0.00000128138830938007):0.00154200565549336612,(L111-01:0.00087829432195350005,((((W13-18:0.00145269219088932583,(S11-01:0.00000128138830938007,S11-05:0.00000128138830938007):0.00466662444355619901):0.00189230627075986013,BK11-02:0.00239621617968220017):0.00236849724914937280,K13-07:0.00459979099744821287):0.00262237756014259329,(BS11-05:0.00076143740845428548,((LL13-06:0.00846807586408812596,(BS13-10:0.00223357491667925279,(LE13-04:0.00059714257284294457,(((G13-09:0.00362082687204751553,(G13-11:0.00343118974002944166,G13-07:0.00068127479520546880):0.00427711863176818453):0.00134852159057732650,(LL11-07:0.00187725483012831512,((SX13-11:0.00018504823156557983,G11-06:0.00000128138830938007):0.00000128138830938007,((G13-03:0.00000128138830938007,(G13-01:0.00000128138830938007,G13-12:0.00000128138830938007):0.00000128138830938007):0.00000128138830938007,((SX13-01:0.00000128138830938007,LL13-03:0.00000128138830938007):0.00000128138830938007,(G11-01:0.00000128138830938007,G13-10:0.00000128138830938007):0.00018518411514263338):0.00055629383660151866):0.00018508441129693696):0.00054982861772825866):0.00203546305238483903):0.00389853640730041884,(G11-09:0.00120949380046674591,G11-04:0.00120996015948524158):0.00016867427066313956):0.00078818693828349102):0.00129909524251512420):0.00210684395113833276):0.00293101979164956967,G13-05:0.00093460593686422371):0.00359665513221115981):0.00106847884973628295):0.00253161357689995212):0.00119658730368856696):0.01865936298592833775):0.00504820720618721474,((W11-06:0.00000128138830938007,W11-03:0.00000128138830938007):0.02227009421891237156,LG13-11:0.01967280492286089047):0.00432960783063081160):0.00604763557918040328,F13-15:0.01814741286790695976):0.00584071456472841539,(L311-01:0.02465630772052470818,(L211-07:0.01676236580483465161,BS13-02:0.02489512261771401405):0.00665543645851790489):0.00293636170119250398,W13-11:0.02587030534219488323):0.0;
